# Supplementary material for: A Novel NKX2-5 Variant in a Child with Left Ventricular Noncompaction, Atrial Septal Defect, Atrioventricular Conduction Disorder, and Syncope
Source: J Clin Med. 2022 Jun 2;11(11):3171. doi: 10.3390/jcm11113171 (PMC9181799; doi:10.3390/jcm11113171)
Supplement: Supplementary file 1 [file jcm-11-03171-s001.zip]

Archive with 1 entries (1 files):
- jcm-1732298-supplementary.pdf
